# Supplementary material for: Lauric Acid, a Dietary Saturated Medium-Chain Fatty Acid, Elicits Calcium-Dependent Eryptosis
Source: Cells. 2021 Dec 1;10(12):3388. doi: 10.3390/cells10123388 (PMC8699421; doi:10.3390/cells10123388)
Supplement: Supplementary file 1 [file cells-10-03388-s001.zip]

Archive with 1 entries (1 files):
- cells-1436975-supplementary.pdf
